# Supplementary material for: Impact of tumor multiplicity on the prognosis of patients with primary renal cell carcinoma: a SEER database analysis
Source: Clin Exp Med. 2024 Aug 17;24(1):194. doi: 10.1007/s10238-024-01433-w (PMC11330414; doi:10.1007/s10238-024-01433-w)
Supplement: Supplementary file 2 — Supplementary file3 (XLSX 11 KB) [file 10238_2024_1433_MOESM2_ESM.xlsx]

## Sheet: Sheet1
Variable assignment
Variables	Assignment
age	＜60 years old = 0; ≥60 years old = 1
gender	male = 0; female = 1
race	white = 0; black = 1; other = 2
pathological type	8310/3: Clear cell adenocarcinoma, NOS = 0; 8260/3: Papillary adenocarcinoma, NOS = 1; 8317/3: Renal cell carcinoma, chromophobe type = 2; other =3
combined summary stage	localized = 0; regional = 1
T stage	T1=1；T2=2；T3=3；T4=4
N stage	N1=1；N2=2；N3=3
tumor size	≤70mm=0；＞70mm=1
type of surgery	A100/A200 = 0; A300 = 1; A400 = 2; A500 = 3; A700 = 4; A800/A900 = 5
outcome	alive = 0; cause-specific death = 1; death from other causes = 2
laterality	unilateral = 0; bilateral = 1
heterogeneity or homogeneity	heterogeneity = 0; homogeneity = 1
A100 Local tumor destruction, NOS; A200 Local tumor excision, NOS; A300 Partial or subtotal nephrectomy (kidney or renal pelvis); A400 Complete/total/simple nephrectomy—for kidney parenchyma; A500 Radical nephrectomy; A700 Any nephrectomy (simple, subtotal, complete, partial, total, radical) in continuity with the resection of other organ(s) (colon, bladder); A800 Nephrectomy, NOS; A900 Surgery, …
Impact of Tumor Multiplicity on the Prognosis of Patients with Primary Renal Cell Carcinoma: A SEER Database Analysis
Tianyue Yang†1, Hongfeng Zheng†1, Shaojun Chen†1, Min Gong†2, Yifan Liu1, Wang Zhou1, Jianqing Ye*1, Xiuwu Pan*1, Xingang Cui*1
1Department of Urology, Xinhua Hospital, School of Medicine, Shanghai Jiao Tong University, 1665 Kongjiang Road, Shanghai, China, 200092
2Department of Urology, Seventh People’s Hospital of Shanghai University of Traditional Chinese Medicine, Shanghai, China, 200137
†These authors contributed equally to this paper.
*Corresponding Authors:
*Xin-gang Cui, Mailing address:1665 Kongjiang Road, Yangpu District, Shanghai, China,200092, Xinhua Hospital, School of Medicine, Shanghai Jiao Tong University; Telephone number: 021-25078090; Fax number: 021-65795173; E-mail address: cuixingang@xinhuamed.com.cn; ORCID: 0000-0002-0920-9439
*Xiuwu Pan, Mailing address:1665 Kongjiang Road, Yangpu District, Shanghai, China,200092, Xinhua Hospital, School of Medicine, Shanghai Jiao Tong University; Telephone number: 021-25078090; Fax number: 021-65795173; Email: panxiuwu@126.com;
*Jianqing Ye, Mailing address:1665 Kongjiang Road, Yangpu District, Shanghai, China,200092, Xinhua Hospital, School of Medicine, Shanghai Jiao Tong University; Telephone number: 021-25078090; Fax number: 021-65795173; Email: ye910@126.com
