# Supplementary material for: Impact of tumor multiplicity on the prognosis of patients with primary renal cell carcinoma: a SEER database analysis
Source: Clin Exp Med. 2024 Aug 17;24(1):194. doi: 10.1007/s10238-024-01433-w (PMC11330414; doi:10.1007/s10238-024-01433-w)
Supplement: Supplementary file 3 — Supplementary file4 (XLSX 14 KB) [file 10238_2024_1433_MOESM3_ESM.xlsx]

## Sheet: Sheet1
Comparison of clinical characteristics between the training and validation cohorts, no statistically significant differences were observed
Variables	Total	Training cohort	Validation cohort	Statistic	P value
	(n = 947)	(n = 662)	(n = 285)
Survival Months, Mean ± SD
	71.74 ± 27.24	71.49 ± 27.24	72.31 ± 27.28	t=-0.423	0.673
Number Of Tumors, Mean ± SD
	2.09 ± 0.33	2.09 ± 0.32	2.11 ± 0.35	t=-0.819	0.413
Age, n (%)				χ²=1.397	0.237
＜60 years old	463 (48.89)	332 (50.15)	131 (45.96)
≥60 years old	484 (51.11)	330 (49.85)	154 (54.04)
Gender, n (%)				χ²=1.084	0.298
female	238 (25.13)	160 (24.17)	78 (27.37)
male	709 (74.87)	502 (75.83)	207 (72.63)
Race, n (%)				χ²=3.769	0.152
white	663 (70.01)	451 (68.13)	212 (74.39)
black	211 (22.28)	156 (23.56)	55 (19.30)
other	73 (7.71)	55 (8.31)	18 (6.32)
Pathological Type, n (%)				χ²=4.032	0.258
ccRCC	510 (53.85)	344 (51.96)	166 (58.25)
pRCC	278 (29.36)	198 (29.91)	80 (28.07)
chRCC	41 (4.33)	31 (4.68)	10 (3.51)
other	118 (12.46)	89 (13.44)	29 (10.18)
Combined Summary Stage, n (%)				χ²=0.986	0.321
localized	842 (88.91)	593 (89.58)	249 (87.37)
regional	105 (11.09)	69 (10.42)	36 (12.63)
T stage, n (%)				-	0.214
T1	776 (81.94)	542 (81.87)	234 (82.11)
T2	70 (7.39)	55 (8.31)	15 (5.26)
T3	96 (10.14)	62 (9.37)	34 (11.93)
T4	5 (0.53)	3 (0.45)	2 (0.70)
N stage, n (%)				χ²=1.766	0.184
N0	940 (99.26)	655 (98.94)	285 (100.00)
N1	7 (0.74)	7 (1.06)	0 (0.00)
Tumor Size, n (%)				χ²=0.559	0.455
≤ 70mm	843 (89.02)	586 (88.52)	257 (90.18)
> 70mm	104 (10.98)	76 (11.48)	28 (9.82)
Type Of Surgery, n (%)				-	0.114
A100/A200	90 (9.5)	68 (10.27)	22 (7.72)
A300	498 (52.59)	346 (52.27)	152 (53.33)
A400	62 (6.55)	47 (7.10)	15 (5.26)
A500	289 (30.52)	198 (29.91)	91 (31.93)
A700	1 (0.11)	1 (0.15)	0 (0.00)
A800/A900	7 (0.74)	2 (0.30)	5 (1.75)
Laterality, n (%)				χ²=0.028	0.868
bilateral	764 (80.68)	535 (80.82)	229 (80.35)
unilateral	183 (19.32)	127 (19.18)	56 (19.65)
Heterogeneity Or Homogeneity, n (%)				χ²=0.295	0.587
heterogeneity	416 (43.93)	287 (43.35)	129 (45.26)
homogeneity	531 (56.07)	375 (56.65)	156 (54.74)
χ²: Chi-square test; t: t test; -: Fisher exact; ccRCC: Clear cell renal cell carcinoma; pRCC: Papillary renal cell carcinoma; chRCC: chromophobe cell renal carcinoma; A100 Local tumor destruction, NOS; A200 Local tumor excision, NOS; A300 Partial or subtotal nephrectomy (kidney or renal pelvis); A400 Complete/total/simple nephrectomy—for kidney parenchyma; A500 Radical nephrectomy; A700 Any neph…
Impact of Tumor Multiplicity on the Prognosis of Patients with Primary Renal Cell Carcinoma: A SEER Database Analysis
Tianyue Yang†1, Hongfeng Zheng†1, Shaojun Chen†1, Min Gong†2, Yifan Liu1, Wang Zhou1, Jianqing Ye*1, Xiuwu Pan*1, Xingang Cui*1
1Department of Urology, Xinhua Hospital, School of Medicine, Shanghai Jiao Tong University, 1665 Kongjiang Road, Shanghai, China, 200092
2Department of Urology, Seventh People’s Hospital of Shanghai University of Traditional Chinese Medicine, Shanghai, China, 200137
†These authors contributed equally to this paper.
*Corresponding Authors:
*Xin-gang Cui, Mailing address:1665 Kongjiang Road, Yangpu District, Shanghai, China,200092, Xinhua Hospital, School of Medicine, Shanghai Jiao Tong University; Telephone number: 021-25078090; Fax number: 021-65795173; E-mail address: cuixingang@xinhuamed.com.cn; ORCID: 0000-0002-0920-9439
*Xiuwu Pan, Mailing address:1665 Kongjiang Road, Yangpu District, Shanghai, China,200092, Xinhua Hospital, School of Medicine, Shanghai Jiao Tong University; Telephone number: 021-25078090; Fax number: 021-65795173; Email: panxiuwu@126.com;
*Jianqing Ye, Mailing address:1665 Kongjiang Road, Yangpu District, Shanghai, China,200092, Xinhua Hospital, School of Medicine, Shanghai Jiao Tong University; Telephone number: 021-25078090; Fax number: 021-65795173; Email: ye910@126.com
